# Supplementary material for: Optimization of enzymatic fragmentation is crucial to maximize genome coverage: a comparison of library preparation methods for Illumina sequencing
Source: BMC Genomics. 2022 Feb 1;23:92. doi: 10.1186/s12864-022-08316-y (PMC8805253; doi:10.1186/s12864-022-08316-y)
Supplement: Supplementary file 1 — Additional file 1: Table S1. Individual library concentrations. [file 12864_2022_8316_MOESM1_ESM.xlsx]

## Sheet: Sheet1
Additional Table 1. Individual library concentrations.
For each library in the study, the concentration determined by both Tapestation and qPCR is shown. The total volume of library produced at the given concentrations is also given.
Kit	Input	Library Replicate	Region Molarity from Tapestation [nM]	Molarity from qPCR [nM]	Elution Volume [µl]
Nextera	10 ng	1	23.9	45.2662	30
		2	18.9	50.357
		3	18.7	45.774
		4	23.6	48.5104
Kapa		1	122	20.2611	55
		2	154	21.5472
		3	108	28.1307
		4	140	20.1977
Quanta		1	86.6	26.8774	30
		2	65	30.6258
		3	86.9	24.6739
		4	76.7	41.2221
Swift2S		1	5.67	18.3492	20
		2	8.41	20.8563
		3	8.97	19.3631
		4	10.4	20.4569
NEB		1	13.2	26.6898	30
		2	15.9	35.5254
		3	13.7	25.6925
		4	17.4	36.1182
Nextera	100 ng	1	24.1	45.4648	30
		2	22.3	55.7733
		3	26.2	60.9034
		4	24	48.4226
Kapa		1	NA	28.5755	55
		2	NA	38.032
		3	NA	38.8978
		4	NA	31.1976
Quanta		1	NA	26.8774	30
		2	NA	30.6258
		3	NA	24.6739
		4	NA	41.2221
Swift2S		1	NA	17.5537	20
		2	NA	20.0018
		3	NA	18.1974
		4	NA	16.297
NEB		1	22.2	24.3474	30
		2	22.6	27.0795
		3	23	31.3695
		4	22.3	31.2524
